# Supplementary material for: In Vitro and In Vivo Comparisons of Activated Charcoal and Biochar as Dietary Treatments for Controlling Boar Taint
Source: Biomolecules. 2025 Aug 30;15(9):1257. doi: 10.3390/biom15091257 (PMC12467611; doi:10.3390/biom15091257)
Supplement: Supplementary file 1 [file biomolecules-15-01257-s001.zip]

Archive with 1 entries (1 files):
- biomolecules-3801639-supplementary.pdf
